# Supplementary material for: Patient Reflections on Participation in a Randomised Controlled Multimodal Prehabilitation Trial Before Ventral Hernia Repair
Source: Int J Environ Res Public Health. 2025 Jun 30;22(7):1039. doi: 10.3390/ijerph22071039 (PMC12294419; doi:10.3390/ijerph22071039)
Supplement: Supplementary file 1 [file ijerph-22-01039-s001.zip]

Archive with 1 entries (1 files):
- ijerph-3658716-supplementary.pdf
